# Supplementary material for: Practical Considerations for the Diagnosis and Management of Isovaleryl-CoA-Dehydrogenase Deficiency (Isovaleric Acidemia): Systematic Search and Review and Expert Opinions
Source: Int J Neonatal Screen. 2025 Oct 10;11(4):92. doi: 10.3390/ijns11040092 (PMC12551068; doi:10.3390/ijns11040092)
Supplement: Supplementary file 1 [file IJNS-11-00092-s001.zip]

Archive with 1 entries (1 files):
- IJNS-3599666-supplementary.pdf
